# Supplementary material for: Impact of Oral Nutrition Supplements in Gastrointestinal Cancer Patients: A Randomized Controlled Trial
Source: Pharmaceutics. 2025 Nov 8;17(11):1443. doi: 10.3390/pharmaceutics17111443 (PMC12655240; doi:10.3390/pharmaceutics17111443)
Supplement: Supplementary file 1 [file pharmaceutics-17-01443-s001.zip]

Archive with 1 entries (1 files):
- pharmaceutics-3864268-supplementary.pdf
